# Supplementary material for: Methylenetetrahydrofolate reductase C677T and A1298C polymorphisms and gastric cancer susceptibility: an updated meta-analysis
Source: Biosci Rep. 2023 Apr 19;43(4):BSR20222553. doi: 10.1042/BSR20222553 (PMC10116338; doi:10.1042/BSR20222553)
Supplement: Supplementary Tables S1-S4 [file BSR-2022-2553_supp.zip]

Archive with 4 entries (4 files):
- BSR-2022-2553_tableST1.doc
- BSR-2022-2553_tableST2.docx
- BSR-2022-2553_tableST3.doc
- BSR-2022-2553_tableST4.doc
